# Supplementary material for: The Influence of the Global Gene Expression Shift on Downstream Analyses
Source: PLoS One. 2016 Apr 19;11(4):e0153903. doi: 10.1371/journal.pone.0153903 (PMC4836657; doi:10.1371/journal.pone.0153903)
Supplement: S2 File — (XLSX) [file pone.0153903.s002.xlsx]

## Sheet: Result of R-SVM
Notes：Results of R-SVM on simulated datasets are as following ."data1" stands for data1 in DataInfo sheet."Error 0" stands for classification errors on original data. "Error 2" stands for classification errors on data with shift factor 2. "Error 4" stands for classification errors on data with shift factor 4. "Error 8" stands for classification errors on data with shift factor 8. "overlap_t2" sta…
data1	Error 0	Error 2	Error 4	Error 8	overlap_t2	overlap_t4	overlap_t8		data2	Error 0	Error 2	Error 4	Error 8	overlap_t2	overlap_t4	overlap_t8		data3	Error 0	Error 2	Error 4	Error 8	overlap_t2	overlap_t4	overlap_t8		data4	Error 0	Error 2	Error 4	Error 8	overlap_t2	overlap_t4	overlap_t8
Lev_21649	0.0465116	0	0	0	1	1	1		Lev_54429	0.114754	0	0	0	1	1	1		Lev_21917	0.0192308	0	0	0	1	1	1		Lev_22198	0	0	0	0	1	1	1
Lev_10824	0.0697674	0	0	0	0.652069	0.653732	0.654933		Lev_27214	0.0983607	0	0	0	0.582458	0.590431	0.59146		Lev_10958	0.0192308	0	0	0	0.700128	0.709892	0.712174		Lev_11099	0	0	0	0	0.689161	0.700694	0.705919
Lev_5412	0.0465116	0	0	0	0.563378	0.528271	0.525499		Lev_13607	0.0983607	0	0	0	0.461527	0.462189	0.467774		Lev_5479	0.0384615	0	0	0	0.595912	0.60887	0.605037		Lev_5550	0	0	0	0	0.614955	0.616577	0.624865
Lev_2706	0.0465116	0	0	0	0.534738	0.475979	0.466371		Lev_6804	0.0983607	0	0	0	0.39418	0.390359	0.390212		Lev_2740	0.0384615	0	0	0	0.533212	0.54562	0.545255		Lev_2775	0	0	0	0	0.565766	0.562523	0.558919
Lev_1353	0.0465116	0	0	0	0.520325	0.456763	0.444937		Lev_3402	0.0983607	0	0	0	0.348912	0.334509	0.332158		Lev_1370	0.0384615	0	0	0	0.483212	0.49781	0.5		Lev_1388	0	0	0	0	0.518012	0.510807	0.507205
Lev_676	0.0697674	0	0	0	0.485207	0.421598	0.406805		Lev_1701	0.0983607	0	0	0	0.315697	0.299824	0.29806		Lev_685	0.0384615	0	0	0	0.440876	0.435036	0.442336		Lev_694	0	0	0	0	0.479827	0.465418	0.471182
Lev_338	0.0697674	0	0	0	0.431953	0.39645	0.372781		Lev_850	0.0983607	0	0	0	0.304706	0.277647	0.269412		Lev_342	0.0384615	0	0	0	0.394737	0.368421	0.365497		Lev_347	0	0	0	0	0.409222	0.400576	0.40634
Lev_169	0.0697674	0	0	0	0.39645	0.349112	0.301775		Lev_425	0.114754	0	0	0	0.270588	0.265882	0.256471		Lev_171	0.0384615	0	0	0	0.345029	0.22807	0.233918		Lev_174	0	0	0	0	0.275862	0.235632	0.235632
Lev_84	0.0697674	0	0	0	0.404762	0.27381	0.297619		Lev_212	0.0819672	0	0	0	0.221698	0.216981	0.198113		Lev_86	0.0384615	0	0	0	0.27907	0.197674	0.174419		Lev_87	0	0	0	0	0.16092	0.183908	0.149425
Lev_42	0.0697674	0	0	0	0.285714	0.238095	0.190476		Lev_106	0.0983607	0	0	0	0.226415	0.198113	0.160377		Lev_43	0.0192308	0	0	0	0.27907	0.116279	0.0930233		Lev_44	0	0	0	0	0.113636	0.136364	0.113636
Lev_21	0.0697674	0	0	0	0.238095	0.142857	0.142857		Lev_53	0.0819672	0	0	0	0.207547	0.132075	0.132075		Lev_22	0.0192308	0	0	0	0.181818	0.0454545	0.0454545		Lev_22	0	0	0	0	0.0909091	0.136364	0.0454545
Lev_10	0.0465116	0	0	0	0	0.1	0		Lev_26	0.0819672	0	0	0	0.153846	0.115385	0.115385		Lev_11	0.0384615	0	0	0	0.181818	0.0909091	0		Lev_11	0	0	0	0	0	0.0909091	0
Lev_5	0.0465116	0	0	0	0	0	0		Lev_13	0.0819672	0	0	0	0.0769231	0.0769231	0.153846		Lev_6	0.0576923	0	0	0	0	0	0		Lev_6	0	0	0	0	0	0	0
									Lev_6	0.0819672	0	0	0	0	0	0
data5	Error 0	Error 2	Error 4	Error 8	overlap_t2	overlap_t4	overlap_t8		data6	Error 0	Error 2	Error 4	Error 8	overlap_t2	overlap_t4	overlap_t8		data7	Error 0	Error 2	Error 4	Error 8	overlap_t2	overlap_t4	overlap_t8		data8	Error 0	Error 2	Error 4	Error 8	overlap_t2	overlap_t4	overlap_t8
Lev_54601	0	0	0	0	1	1	1		Lev_54574	0.0121951	0	0	0	1	1	1		Lev_19198	0.0294118	0	0	0	1	1	1		Lev_21430	0.103774	0	0	0	1	1	1
Lev_27300	0	0	0	0	0.702015	0.724835	0.740879		Lev_27287	0.0121951	0	0	0	0.677209	0.691428	0.697328		Lev_9599	0.0294118	0	0	0	0.651526	0.671007	0.678821		Lev_10715	0.0849057	0	0	0	0.617266	0.622119	0.624638
Lev_13650	0	0	0	0	0.679487	0.695751	0.705641		Lev_13644	0.0121951	0	0	0	0.652301	0.659411	0.662342		Lev_4800	0.0294118	0	0	0	0.566042	0.589792	0.601458		Lev_5358	0.0849057	0	0	0	0.513438	0.513624	0.514744
Lev_6825	0	0	0	0	0.635311	0.646154	0.657289		Lev_6822	0.0121951	0	0	0	0.605981	0.61844	0.619027		Lev_2400	0.0294118	0	0	0	0.497917	0.527083	0.53875		Lev_2679	0.0849057	0	0	0	0.447555	0.439343	0.432624
Lev_3412	0	0	0	0	0.607562	0.615475	0.620164		Lev_3411	0.0121951	0	0	0	0.569335	0.565816	0.574318		Lev_1200	0.0294118	0	0	0	0.4675	0.490833	0.5075		Lev_1340	0.0754717	0	0	0	0.420896	0.41194	0.402985
Lev_1706	0	0	0	0	0.576202	0.577374	0.575615		Lev_1706	0.0121951	0	0	0	0.539273	0.533411	0.533411		Lev_600	0.0294118	0	0	0	0.423333	0.436667	0.458333		Lev_670	0.0660377	0	0	0	0.380597	0.385075	0.377612
Lev_853	0	0	0	0	0.536928	0.511137	0.49238		Lev_853	0	0	0	0	0.487691	0.47245	0.471278		Lev_300	0.0294118	0	0	0	0.32	0.35	0.34		Lev_335	0.0660377	0	0	0	0.358209	0.340299	0.337313
Lev_426	0	0	0	0	0.460094	0.401408	0.387324		Lev_426	0	0	0	0	0.429577	0.389671	0.396714		Lev_150	0.0294118	0	0	0	0.226667	0.206667	0.193333		Lev_168	0.0660377	0	0	0	0.315476	0.279762	0.279762
Lev_213	0	0	0	0	0.399061	0.28169	0.234742		Lev_213	0	0	0	0	0.342723	0.253521	0.230047		Lev_75	0.0294118	0	0	0	0.0933333	0.0933333	0.08		Lev_84	0.0943396	0	0	0	0.22619	0.22619	0.214286
Lev_106	0	0	0	0	0.339623	0.141509	0.0943396		Lev_106	0.0121951	0	0	0	0.273585	0.188679	0.141509		Lev_38	0.0294118	0	0	0	0.0526316	0.0263158	0.0263158		Lev_42	0.0849057	0	0	0	0.0952381	0.166667	0.119048
Lev_53	0	0	0	0	0.264151	0.150943	0.0943396		Lev_53	0.0121951	0	0	0	0.226415	0.132075	0.0943396		Lev_19	0.0294118	0	0	0	0	0	0		Lev_21	0.0566038	0	0	0	0.047619	0.047619	0.047619
Lev_26	0	0	0	0	0.269231	0	0.0384615		Lev_26	0	0	0	0	0.115385	0.0769231	0		Lev_10	0.0588235	0	0	0	0	0	0		Lev_10	0.0754717	0	0	0	0	0	0
Lev_13	0	0	0	0	0.230769	0	0.0769231		Lev_13	0	0	0	0	0.0769231	0	0		Lev_5	0.0882353	0	0	0	0	0	0		Lev_5	0.0660377	0	0	0	0	0	0
Lev_6	0	0	0	0	0.166667	0	0		Lev_6	0	0	0	0	0	0	0
data9	Error 0	Error 2	Error 4	Error 8	overlap_t2	overlap_t4	overlap_t8		data10	Error 0	Error 2	Error 4	Error 8	overlap_t2	overlap_t4	overlap_t8		data11	Error 0	Error 2	Error 4	Error 8	overlap_t2	overlap_t4	overlap_t8		data12	Error 0	Error 2	Error 4	Error 8	overlap_t2	overlap_t4	overlap_t8
Lev_21373	0.0686275	0	0	0	1	1	1		Lev_11769	0.0227273	0	0	0	1	1	1		Lev_52943	0.0892857	0	0	0	1	1	1		Lev_15299	0.015625	0	0	0	1	1	1
Lev_10686	0.0588235	0	0	0	0.583099	0.588901	0.594048		Lev_5884	0.0227273	0	0	0	0.621686	0.633243	0.638681		Lev_26472	0.0892857	0	0	0	0.644908	0.648685	0.650499		Lev_7650	0.015625	0	0	0	0.678562	0.696209	0.703268
Lev_5343	0.0588235	0	0	0	0.466779	0.478757	0.486057		Lev_2942	0.0227273	0	0	0	0.488103	0.515976	0.522094		Lev_13236	0.0892857	0	0	0	0.571245	0.566032	0.56641		Lev_3825	0.015625	0	0	0	0.572549	0.589804	0.596601
Lev_2672	0.0588235	0	0	0	0.387725	0.406811	0.417665		Lev_1471	0.0227273	0	0	0	0.402447	0.443236	0.467709		Lev_6618	0.0892857	0	0	0	0.55485	0.538078	0.531278		Lev_1912	0.015625	0	0	0	0.529289	0.542364	0.542887
Lev_1336	0.0588235	0	0	0	0.340569	0.354042	0.375749		Lev_736	0.0227273	0	0	0	0.40625	0.413043	0.425272		Lev_3309	0.0714286	0	0	0	0.524932	0.50136	0.494711		Lev_956	0.015625	0	0	0	0.508368	0.508368	0.509414
Lev_668	0.0588235	0	0	0	0.323353	0.332335	0.341317		Lev_368	0.0227273	0	0	0	0.38587	0.391304	0.407609		Lev_1654	0.0714286	0	0	0	0.496372	0.451028	0.451632		Lev_478	0.015625	0	0	0	0.491632	0.481172	0.464435
Lev_334	0.0588235	0	0	0	0.305389	0.320359	0.341317		Lev_184	0.0681818	0	0	0	0.358696	0.342391	0.358696		Lev_827	0.0714286	0	0	0	0.453446	0.396614	0.389359		Lev_239	0.015625	0	0	0	0.368201	0.351464	0.364017
Lev_167	0.0882353	0	0	0	0.287425	0.293413	0.305389		Lev_92	0.0681818	0	0	0	0.282609	0.228261	0.25		Lev_414	0.0714286	0	0	0	0.391304	0.330918	0.306763		Lev_120	0.015625	0	0	0	0.283333	0.266667	0.25
Lev_84	0.0686275	0	0	0	0.27381	0.261905	0.22619		Lev_46	0.0227273	0.0227273	0.0227273	0.0227273	0.152174	0.152174	0.130435		Lev_207	0.0892857	0	0	0	0.31401	0.227053	0.217391		Lev_60	0.046875	0	0	0	0.233333	0.166667	0.133333
Lev_42	0.0882353	0	0	0	0.238095	0.238095	0.261905		Lev_23	0	0	0	0	0.130435	0.0869565	0.0869565		Lev_104	0.0714286	0	0	0	0.221154	0.153846	0.144231		Lev_30	0.046875	0	0	0	0.0666667	0.0666667	0.0666667
Lev_21	0.0980392	0	0	0	0.0952381	0.0952381	0.142857		Lev_12	0	0	0	0	0.166667	0.0833333	0		Lev_52	0.0535714	0	0	0	0.211538	0.0769231	0.0384615		Lev_15	0.0625	0	0	0	0	0	0
Lev_10	0.0686275	0	0	0	0.1	0	0		Lev_6	0.0227273	0	0	0	0	0	0		Lev_26	0.0357143	0	0	0	0.0769231	0.0384615	0.0384615		Lev_8	0.078125	0	0	0	0	0	0
Lev_5	0.0784314	0	0	0	0	0	0											Lev_13	0.0535714	0	0	0	0.0769231	0.0769231	0.0769231
																		Lev_6	0.0535714	0	0	0	0	0	0
data13	Error 0	Error 2	Error 4	Error 8	overlap_t2	overlap_t4	overlap_t8		data14	Error 0	Error 2	Error 4	Error 8	overlap_t2	overlap_t4	overlap_t8		data15	Error 0	Error 2	Error 4	Error 8	overlap_t2	overlap_t4	overlap_t8		data16	Error 0	Error 2	Error 4	Error 8	overlap_t2	overlap_t4	overlap_t8
Lev_22108	0.0373832	0	0	0	1	1	1		Lev_21190	0.229947	0	0	0	1	1	1		Lev_12544	0.025641	0	0	0	1	1	1		Lev_22210	0.0185185	0	0	0	1	1	1
Lev_11054	0.0280374	0	0	0	0.568572	0.572824	0.574453		Lev_10595	0.219251	0	0	0	0.551675	0.555828	0.559792		Lev_6272	0	0	0	0	0.632175	0.631378	0.63361		Lev_11105	0.037037	0	0	0	0.696533	0.700855	0.704367
Lev_5527	0.0280374	0	0	0	0.422652	0.427176	0.430251		Lev_5298	0.251337	0	0	0	0.383163	0.392412	0.39732		Lev_3136	0	0	0	0	0.553571	0.550383	0.552615		Lev_5552	0.0185185	0	0	0	0.585915	0.584474	0.589878
Lev_2764	0.0280374	0	0	0	0.321997	0.333575	0.334298		Lev_2649	0.235294	0	0	0	0.289543	0.305021	0.335221		Lev_1568	0	0	0	0	0.518495	0.512117	0.515944		Lev_2776	0.0185185	0	0	0	0.527017	0.520533	0.516931
Lev_1382	0.0280374	0	0	0	0.286541	0.299566	0.305355		Lev_1324	0.235294	0	0	0	0.220544	0.262085	0.272659		Lev_784	0	0	0	0	0.497449	0.489796	0.494898		Lev_1388	0.0185185	0	0	0	0.487752	0.464697	0.461095
Lev_691	0.0373832	0	0	0	0.277858	0.286541	0.285094		Lev_662	0.229947	0	0.00534759	0	0.190332	0.23716	0.282477		Lev_392	0	0	0	0	0.482143	0.461735	0.477041		Lev_694	0.0185185	0	0	0	0.485591	0.436599	0.432277
Lev_346	0.0373832	0	0	0	0.277457	0.268786	0.268786		Lev_331	0.240642	0	0.00534759	0	0.199396	0.253776	0.287009		Lev_196	0	0	0	0	0.459184	0.403061	0.397959		Lev_347	0.0185185	0	0	0	0.495677	0.420749	0.432277
Lev_173	0.0373832	0	0	0	0.248555	0.236994	0.242775		Lev_166	0.240642	0.0106952	0.00534759	0	0.222892	0.325301	0.319277		Lev_98	0	0	0	0	0.387755	0.326531	0.346939		Lev_174	0.037037	0	0	0	0.471264	0.37931	0.350575
Lev_86	0.046729	0	0	0	0.151163	0.209302	0.197674		Lev_83	0.219251	0.0106952	0.00534759	0	0.253012	0.301205	0.253012		Lev_49	0	0	0	0	0.387755	0.244898	0.244898		Lev_87	0.0185185	0	0	0	0.494253	0.367816	0.321839
Lev_43	0.0373832	0	0	0	0.116279	0.116279	0.139535		Lev_42	0.245989	0.0106952	0.00534759	0	0.285714	0.261905	0.261905		Lev_24	0	0	0	0	0.25	0.208333	0.25		Lev_44	0.0185185	0	0	0	0.5	0.340909	0.295455
Lev_22	0.046729	0	0	0	0.0909091	0	0.0454545		Lev_21	0.272727	0.0106952	0.00534759	0	0.190476	0.190476	0.190476		Lev_12	0.025641	0	0	0	0.333333	0.25	0.333333		Lev_22	0.037037	0	0	0	0.545455	0.454545	0.409091
Lev_11	0.0841121	0	0	0	0.181818	0	0		Lev_10	0.304813	0.0160428	0	0	0.1	0.1	0.1		Lev_6	0	0	0	0	0.166667	0.333333	0.166667		Lev_11	0.0555556	0	0	0	0.454545	0.545455	0.363636
Lev_6	0.046729	0	0	0	0	0	0		Lev_5	0.347594	0.0106952	0	0	0	0.2	0											Lev_6	0.0740741	0.0185185	0	0	0.333333	0.333333	0.166667
data17	Error 0	Error 2	Error 4	Error 8	overlap_t2	overlap_t4	overlap_t8		data18	Error 0	Error 2	Error 4	Error 8	overlap_t2	overlap_t4	overlap_t8		data19	Error 0	Error 2	Error 4	Error 8	overlap_t2	overlap_t4	overlap_t8		data20	Error 0	Error 2	Error 4	Error 8	overlap_t2	overlap_t4	overlap_t8
Lev_48279	0.141026	0	0	0	1	1	1		Lev_37568	0.134615	0	0	0	1	1	1		Lev_12579	0.04	0	0	0	1	1	1		Lev_22042	0.137931	0	0	0	1	1	1
Lev_24140	0.115385	0	0	0	0.520464	0.522784	0.524151		Lev_18784	0.115385	0	0	0	0.595933	0.598062	0.597902		Lev_6290	0.04	0	0	0	0.554054	0.559777	0.560095		Lev_11021	0.137931	0	0	0	0.637601	0.636603	0.637964
Lev_12070	0.141026	0	0	0	0.429412	0.415576	0.412262		Lev_9392	0.134615	0	0	0	0.506814	0.510967	0.510221		Lev_3145	0.04	0	0	0	0.449921	0.450556	0.447695		Lev_5510	0.137931	0	0	0	0.514882	0.520871	0.520871
Lev_6035	0.141026	0	0	0	0.354267	0.331732	0.329246		Lev_4696	0.134615	0	0	0	0.469974	0.471678	0.472743		Lev_1572	0.04	0	0	0	0.37659	0.36514	0.358779		Lev_2755	0.149425	0	0	0	0.44029	0.456987	0.449365
Lev_3018	0.141026	0	0	0	0.292909	0.271372	0.268721		Lev_2348	0.134615	0	0	0	0.447189	0.45017	0.447615		Lev_786	0.04	0	0	0	0.358779	0.329517	0.334606		Lev_1378	0.149425	0	0	0	0.383164	0.385341	0.378084
Lev_1509	0.141026	0	0	0	0.255136	0.227303	0.224652		Lev_1174	0.134615	0	0	0	0.418228	0.413969	0.410562		Lev_393	0.0533333	0	0	0	0.363868	0.328244	0.335878		Lev_689	0.149425	0	0	0	0.310595	0.328012	0.298984
Lev_754	0.141026	0	0	0	0.238727	0.202918	0.213528		Lev_587	0.115385	0	0	0	0.374787	0.37138	0.361158		Lev_196	0.08	0	0	0	0.331633	0.30102	0.316327		Lev_344	0.126437	0	0	0	0.244186	0.238372	0.197674
Lev_377	0.141026	0	0	0	0.206897	0.185676	0.183024		Lev_294	0.115385	0	0	0	0.336735	0.302721	0.29932		Lev_98	0.08	0	0	0	0.336735	0.306122	0.306122		Lev_172	0.114943	0	0	0	0.174419	0.180233	0.145349
Lev_188	0.141026	0	0	0	0.207447	0.196809	0.202128		Lev_147	0.115385	0	0	0	0.258503	0.204082	0.251701		Lev_49	0.08	0	0	0	0.306122	0.244898	0.22449		Lev_86	0.126437	0	0	0	0.104651	0.127907	0.116279
Lev_94	0.153846	0	0	0	0.180851	0.148936	0.148936		Lev_74	0.134615	0	0	0	0.135135	0.0675676	0.0540541		Lev_24	0.08	0	0	0	0.291667	0.25	0.25		Lev_43	0.137931	0	0	0	0.139535	0.116279	0.0930233
Lev_47	0.153846	0	0	0	0.0851064	0.0851064	0.0851064		Lev_37	0.134615	0	0	0	0.027027	0.027027	0.027027		Lev_12	0.106667	0	0	0	0.25	0.333333	0.25		Lev_22	0.137931	0	0	0	0.227273	0.0909091	0.0454545
Lev_24	0.153846	0	0	0	0.125	0.0833333	0.0416667		Lev_18	0.211538	0	0	0	0	0	0		Lev_6	0.0933333	0	0	0	0.333333	0.5	0.333333		Lev_11	0.137931	0	0	0	0.181818	0.0909091	0
Lev_12	0.269231	0	0	0	0.0833333	0.166667	0		Lev_9	0.153846	0	0	0	0	0	0											Lev_6	0.149425	0	0	0	0.166667	0.166667	0
Lev_6	0.179487	0	0	0	0	0	0

## Sheet: DataInfo
Data information of our study.
Id	Cancer name	Author	Paper information	Sample count	Cancer+Normal	Probeset count	Platform	GSE Id
data1	bladder	Dyrskjøt,L	Cancer Res 2004	43	29+14	22215	HG-U133A	gse3167
data2	brain	Sun,L	Cancer Cell 2006	61	38+23	54613	HG-U133_Plus_2	gse4290,gds1962
data3	cervical	Scotto,L	Genes Chromosomes Cancer 2008	52	28+24	22215	HG-U133A	GSE9750,GDS3233
data4	cervical	Zhai,Y	Cancer Res 2007	31	21+10	22215	HG-U133A	GSE7803,gds3292
data5	colorectal	Sabates-Bellver,J	Mol Cancer Res 2007	64	32+32	54613	HG-U133_Plus_2	GSE8671,GDS2947
data6	colorectal	Hong,Y	Clin Exp Metastasis 2010	82	70+12	54613	HG-U133_Plus_2	gse9438
data7	esophageal	Hu,N	BMC Genomics 2010	34	17+17	22215	HG-U133A_2	GSE20347,GDS3838
data8	esophageal	Su,H	Clin Cancer Res 2011	106	53+53	22215	HG-U133A	GSE23400
data9	esophageal	Su,H	Clin Cancer Res 2011	102	51+51	22477	HG-U133B	GSE23400
data10	Head neck	Kuriakose,MA	Cell Mol Life Sci 2004	44	22+22	12558	HG_U95Av2	gse6631,gds2520
data11	Head neck	Pyeon,D	Cancer Res 2007	56	42+14	54613	HG-U133_Plus_2	gse6791
data12	leukemia	Stirewalt,DL	Genes Chromosomes Cancer 2008	64	26+38	22215	HG-U133A	gse9476,gds3057
data13	lung	Landi,MT	PLoS One 2008	107	58+49	22215	HG-U133A	gse10072,gds3257
data14	lung	Spira,A	Nat Med 2007	187	97+90	22215	HG-U133A	gse4115,gds2771
data15	lung	Stearman,RS	Am J Pathol 2005	39	20+19	12558	HG_U95Av2	gse2514,GDS1650
data16	lung	Su,LJ	BMC Genomics 2007	54	27+27	22215	HG-U133A	GSE7670
data17	pancreatic	Badea,Pancreas	Hepatogastroenterology 2008	78	39+39	54613	HG-U133_Plus_2	gse15471,GDS4103
data18	pancreatic	Pei,Pancreas	Cancer Cell 2009	52	36+16	54613	HG-U133_Plus_2	GSE16515,GDS4102
data19	prostate	Yu,YP	J Clin Oncol 2004	75	58+17	12579	HG_U95C	GSE6919,gds2547
data20	prostate	Wallace,TA	Cancer Res 2008	87	69+18	22215	HG-U133A_2	GSE6956
